# Supplementary material for: Data of variability and joint variability of global crop yields and their association with climate
Source: Data Brief. 2019 Mar 8;23:103745. doi: 10.1016/j.dib.2019.103745 (PMC6660635; doi:10.1016/j.dib.2019.103745)
Supplement: Multimedia Component 2 [file mmc2.zip]

Archive with 1 entries (1 files):
- dib_103745_Supplementary data_mmc2.rar
